# Supplementary material for: Cholic Acid-Based Antimicrobial Peptide Mimics as Antibacterial Agents
Source: Int J Mol Sci. 2022 Apr 21;23(9):4623. doi: 10.3390/ijms23094623 (PMC9101178; doi:10.3390/ijms23094623)
Supplement: Supplementary file 1 [file ijms-23-04623-s001.zip]

Archive with 1 entries (1 files):
- ijms-1558601-supplementary.pdf
